# Supplementary material for: Anti-Ma2 Antibody-Associated Paraneoplastic Neurological Syndromes: A Pilot Study
Source: Brain Sci. 2021 Nov 29;11(12):1577. doi: 10.3390/brainsci11121577 (PMC8699657; doi:10.3390/brainsci11121577)
Supplement: Supplementary file 1 [file brainsci-11-01577-s001.zip]

Archive with 1 entries (1 files):
- brainsci-1433704-supplementary.pdf
